# Supplementary material for: ﻿A taxonomic review of Colobopsis minus (Wang & Wu, 1994), comb. nov. from China, with description of all castes (Hymenoptera, Formicidae)
Source: Zookeys. 2025 Nov 14;1260:75–91. doi: 10.3897/zookeys.1260.166957 (PMC12639361; doi:10.3897/zookeys.1260.166957)
Supplement: XML Treatment for Colobopsis minus [file zookeys.1260.166957-treatment1.xml]

<!DOCTYPE tp:taxon-treatment
  PUBLIC "-//TaxonX//DTD Taxonomic Treatment Publishing DTD v0 20100105//EN" "tax-treatment-NSO.dtd">
<tp:taxon-treatment xmlns:tp="http://www.plazi.org/taxpub"><tp:treatment-meta><kwd-group><label>Taxon classification</label><kwd>
                <named-content content-type="kingdom">Animalia</named-content>
              </kwd><kwd>
                <named-content content-type="order">Hymenoptera</named-content>
              </kwd><kwd>
                <named-content content-type="family">Formicidae</named-content>
              </kwd></kwd-group><mixed-citation publication-type="journal"><person-group><name><surname>Ye</surname><given-names>Yonghao</given-names></name><name><surname>Ran</surname><given-names>Hao</given-names></name><name><surname>Gao</surname><given-names>Qionghua</given-names></name></person-group><article-title>﻿A taxonomic review of <italic><tp:taxon-name><tp:taxon-name-part taxon-name-part-type="genus" reg="Colobopsis">Colobopsis</tp:taxon-name-part> <tp:taxon-name-part taxon-name-part-type="species" reg="minus">minus</tp:taxon-name-part></tp:taxon-name></italic> (Wang &amp; Wu, 1994), comb. nov. from China, with description of all castes (<tp:taxon-name><tp:taxon-name-part taxon-name-part-type="order">Hymenoptera</tp:taxon-name-part></tp:taxon-name>, <tp:taxon-name><tp:taxon-name-part taxon-name-part-type="family">Formicidae</tp:taxon-name-part></tp:taxon-name>)</article-title><source>Zookeys</source><day>14</day><month>11</month><year>2025</year><volume>1260</volume><fpage>75</fpage><lpage>91</lpage><pub-id pub-id-type="doi">10.3897/zookeys.1260.166957</pub-id></mixed-citation></tp:treatment-meta><tp:nomenclature><label>﻿</label><tp:taxon-name><object-id xmlns:xlink="http://www.w3.org/1999/xlink" content-type="arpha" xlink:type="simple">D7E73926-06B8-511C-820D-00D72DE1D09A</object-id>
              <tp:taxon-name-part taxon-name-part-type="genus" reg="Colobopsis">Colobopsis</tp:taxon-name-part>
              <tp:taxon-name-part taxon-name-part-type="species" reg="minus">minus</tp:taxon-name-part>
            </tp:taxon-name><tp:taxon-authority>(Wang &amp; Wu, 1994)</tp:taxon-authority><tp:taxon-status xmlns:xlink="http://www.w3.org/1999/xlink" xlink:type="simple">comb. nov.</tp:taxon-status><xref ref-type="fig" rid="F1">Figs 1</xref><xref ref-type="fig" rid="F2">, 2</xref><xref ref-type="fig" rid="F3">, 3</xref><xref ref-type="fig" rid="F4">, 4</xref><xref ref-type="fig" rid="F5">, 5</xref><tp:nomenclature-citation-list><tp:nomenclature-citation><tp:taxon-name>
                  <tp:taxon-name-part taxon-name-part-type="genus" reg="Camponotus">Camponotus</tp:taxon-name-part> <tp:taxon-name-part taxon-name-part-type="species" reg="minus">minus</tp:taxon-name-part></tp:taxon-name><comment>Wang &amp; Wu, 1994: 26, figs 2, 7, 11 (w.).</comment></tp:nomenclature-citation></tp:nomenclature-citation-list></tp:nomenclature><tp:treatment-sec sec-type="type material" id="SECID0E4BAE"><title>Type material.</title><p><bold><italic>Holotype</italic></bold> • worker, China, Guangdong Prov., Dianbai County, 7.iii.1986 (M. Wang) (Natural History Museum of the Chinese Academy of Forestry) [images examined].</p></tp:treatment-sec><tp:treatment-sec sec-type="material" id="SECID0EICAE"><title>Additional material.</title><p>The newly collected materials of <italic><tp:taxon-name><tp:taxon-name-part taxon-name-part-type="genus" reg="Colobopsis">Colobopsis</tp:taxon-name-part> <tp:taxon-name-part taxon-name-part-type="species" reg="minus">minus</tp:taxon-name-part></tp:taxon-name></italic> were obtained by Fengming He from Tongqing Town (同庆镇) and Guanqiao Town (官桥镇), Huazhou City (化州市), which is a county-level city under the administration of Maoming City (茂名市), Guangdong Province. The type locality of <italic><tp:taxon-name><tp:taxon-name-part taxon-name-part-type="genus" reg="Camponotus">C.</tp:taxon-name-part> <tp:taxon-name-part taxon-name-part-type="species" reg="minus">minus</tp:taxon-name-part></tp:taxon-name></italic> is Dianbai County (电白县), now administratively Dianbai District (电白区) of Maoming City. Thus, the new collection sites (Tongqing and Guanqiao Towns, Huazhou City) and the type locality (Dianbai District) all fall within the same broader administrative region (Maoming City, Guangdong Province). The straight-line distance between the new collection sites and the type locality is approximately 50 km. The proximity of these localities, within the same geographic and ecological region, further substantiates the identification of this species.</p></tp:treatment-sec><tp:treatment-sec sec-type="diagnosis" id="SECID0EEDAE"><title>Diagnosis.</title><p>Unlike the smooth clypeus of most <italic><tp:taxon-name><tp:taxon-name-part taxon-name-part-type="genus" reg="Camponotus">Camponotus</tp:taxon-name-part></tp:taxon-name></italic> species, the anterior one-third of the clypeus in <italic><tp:taxon-name><tp:taxon-name-part taxon-name-part-type="genus" reg="Camponotus">C.</tp:taxon-name-part> <tp:taxon-name-part taxon-name-part-type="species" reg="minus">minus</tp:taxon-name-part></tp:taxon-name></italic>, with the surrounding genae, is abruptly truncate in lateral view. The dorsal sclerite of mesosoma in typical <italic><tp:taxon-name><tp:taxon-name-part taxon-name-part-type="genus" reg="Camponotus">Camponotus</tp:taxon-name-part></tp:taxon-name></italic> is generally flat, arched flatter, or bowed; in <italic><tp:taxon-name><tp:taxon-name-part taxon-name-part-type="genus" reg="Camponotus">C.</tp:taxon-name-part> <tp:taxon-name-part taxon-name-part-type="species" reg="minus">minus</tp:taxon-name-part></tp:taxon-name></italic>, the meso-propodeal suture is deeply concave. In lateral view, the base of the propodeum slopes gently from meso-propodeal suture. Basal face basically horizontal, declivity steeply concave, forming a right angle with the base. Additionally, <italic><tp:taxon-name><tp:taxon-name-part taxon-name-part-type="genus" reg="Camponotus">Camponotus</tp:taxon-name-part></tp:taxon-name></italic> species often possess a double row of stout spines on the inner surface of the middle and hind tibiae, whereas <italic><tp:taxon-name><tp:taxon-name-part taxon-name-part-type="genus" reg="Camponotus">C.</tp:taxon-name-part> <tp:taxon-name-part taxon-name-part-type="species" reg="minus">minus</tp:taxon-name-part></tp:taxon-name></italic> lacks such elongate setae (Suppl. material <xref ref-type="supplementary-material" rid="S2">2</xref>: fig. S1).</p></tp:treatment-sec><tp:treatment-sec sec-type="description" id="SECID0EEFAE"><title>Description.</title><p><bold><italic>Major worker</italic></bold> (<italic>n</italic> = 6): <abbrev xmlns:xlink="http://www.w3.org/1999/xlink" xlink:title="Total outstretched length" id="ABBRID0ERFAE" xlink:type="simple">TL</abbrev> 5.33–6.06, <abbrev xmlns:xlink="http://www.w3.org/1999/xlink" xlink:title="Head length, midline length of head from the posterior margin to a line across the anterior clypeal margin" id="ABBRID0EVFAE" xlink:type="simple">HL</abbrev> 1.39–1.62, <abbrev xmlns:xlink="http://www.w3.org/1999/xlink" xlink:title="Head width, maximum width of head, excluding the eyes" id="ABBRID0EZFAE" xlink:type="simple">HW</abbrev> 1.37–1.57, <abbrev xmlns:xlink="http://www.w3.org/1999/xlink" xlink:title="Minimum distance between the antennal sclerites" id="ABBRID0E4FAE" xlink:type="simple">ASM</abbrev> 0.60–0.71, <abbrev xmlns:xlink="http://www.w3.org/1999/xlink" xlink:title="Clypeus length, maximum measurable length of clypeus, taken along the midline, from a line drawn across posterior margin to a line across the anterior margin" id="ABBRID0EBGAE" xlink:type="simple">CLL</abbrev> 0.43–0.55, <abbrev xmlns:xlink="http://www.w3.org/1999/xlink" xlink:title="Clypeus width, width of clypeus, taken at the anterior tentorial pits" id="ABBRID0EFGAE" xlink:type="simple">CLW</abbrev> 0.41–0.50, <abbrev xmlns:xlink="http://www.w3.org/1999/xlink" xlink:title="Scape length, the maximum straight-line length of the scape, excluding the basal constriction or neck that occurs just distal of the condylar bulb" id="ABBRID0EJGAE" xlink:type="simple">SL</abbrev> 0.89–0.99, <abbrev xmlns:xlink="http://www.w3.org/1999/xlink" xlink:title="Eye length, length of the compound eye measured along the maximum diameter" id="ABBRID0ENGAE" xlink:type="simple">EL</abbrev> 0.32–0.35, <abbrev xmlns:xlink="http://www.w3.org/1999/xlink" xlink:title="Cephalic index" id="ABBRID0ERGAE" xlink:type="simple">CI</abbrev> 0.94–0.99, <abbrev xmlns:xlink="http://www.w3.org/1999/xlink" xlink:title="Scape index" id="ABBRID0EVGAE" xlink:type="simple">SI</abbrev> 0.60–0.65, <abbrev xmlns:xlink="http://www.w3.org/1999/xlink" xlink:title="Pronotum width, dorsal view, maximum width of the pronotum" id="ABBRID0EZGAE" xlink:type="simple">PW</abbrev> 0.86–0.93, <abbrev xmlns:xlink="http://www.w3.org/1999/xlink" xlink:title="Relative eye length" id="ABBRID0E4GAE" xlink:type="simple">REL</abbrev> 0.20–0.25, <abbrev xmlns:xlink="http://www.w3.org/1999/xlink" xlink:title="Minimum distance between the antennal sclerites" id="ABBRID0EBHAE" xlink:type="simple">ASM</abbrev>/<abbrev xmlns:xlink="http://www.w3.org/1999/xlink" xlink:title="Head width, maximum width of head, excluding the eyes" id="ABBRID0EFHAE" xlink:type="simple">HW</abbrev> 0.43–0.46, <abbrev xmlns:xlink="http://www.w3.org/1999/xlink" xlink:title="Minimum distance between the antennal sclerites" id="ABBRID0EJHAE" xlink:type="simple">ASM</abbrev>/<abbrev xmlns:xlink="http://www.w3.org/1999/xlink" xlink:title="Clypeus width, width of clypeus, taken at the anterior tentorial pits" id="ABBRID0ENHAE" xlink:type="simple">CLW</abbrev> 1.35–1.51, <abbrev xmlns:xlink="http://www.w3.org/1999/xlink" xlink:title="Clypeus width, width of clypeus, taken at the anterior tentorial pits" id="ABBRID0ERHAE" xlink:type="simple">CLW</abbrev>/<abbrev xmlns:xlink="http://www.w3.org/1999/xlink" xlink:title="Clypeus length, maximum measurable length of clypeus, taken along the midline, from a line drawn across posterior margin to a line across the anterior margin" id="ABBRID0EVHAE" xlink:type="simple">CLL</abbrev> 0.89–1.07 (Suppl. material <xref ref-type="supplementary-material" rid="S1">1</xref>: table S2).</p><p>In full-face view (Fig. <xref ref-type="fig" rid="F1">1A</xref>), head phragmotic, occipital margin nearly straight. The head is weakly truncated, the truncated portion incorporating the lower part of the clypeus, genae and the upper surface of the mandibles. Clypeus elongate-rectangular (<abbrev xmlns:xlink="http://www.w3.org/1999/xlink" xlink:title="Clypeus width, width of clypeus, taken at the anterior tentorial pits" id="ABBRID0EDIAE" xlink:type="simple">CLW</abbrev>/<abbrev xmlns:xlink="http://www.w3.org/1999/xlink" xlink:title="Clypeus length, maximum measurable length of clypeus, taken along the midline, from a line drawn across posterior margin to a line across the anterior margin" id="ABBRID0EHIAE" xlink:type="simple">CLL</abbrev> ranges from 0.89 to 1.07), the anterolateral extremities separated from the clypeus by a well-marked sulcus. Frontal carinae relatively long; frontal lobes absent. Antennal carinae exposed. There is a distinctive groove in the center of the frontal region, reaching to a position just below middle of eyes. Scape projecting less than 1/5 of its length beyond the occipital border.</p><fig id="F1" position="float" orientation="portrait"><object-id xmlns:xlink="http://www.w3.org/1999/xlink" content-type="doi" xlink:type="simple">10.3897/zookeys.1260.166957.figure1</object-id><object-id xmlns:xlink="http://www.w3.org/1999/xlink" content-type="arpha" xlink:type="simple">304F48E4-6BF8-54F9-B8FE-ACB0FEEEE90E</object-id><label>Figure 1.</label><caption><p>The external morphological characteristics of <italic><tp:taxon-name><tp:taxon-name-part taxon-name-part-type="genus" reg="Colobopsis">Colobopsis</tp:taxon-name-part> <tp:taxon-name-part taxon-name-part-type="species" reg="minus">minus</tp:taxon-name-part></tp:taxon-name></italic> major worker. A. Head in full-face view; B. Body in lateral view; C. Body in dorsal view.</p></caption><graphic xmlns:xlink="http://www.w3.org/1999/xlink" xlink:href="zookeys-1260-075_article-166957__-g001.jpg" position="float" orientation="portrait" xlink:type="simple" id="oo_1466204.jpg"><uri content-type="original_file" xlink:type="simple">https://binary.pensoft.net/fig/1466204</uri></graphic></fig><p>In lateral view (Fig. <xref ref-type="fig" rid="F1">1B</xref>), compound eyes smaller (<abbrev xmlns:xlink="http://www.w3.org/1999/xlink" xlink:title="Relative eye length" id="ABBRID0EJJAE" xlink:type="simple">REL</abbrev> 0.20–0.25; <abbrev xmlns:xlink="http://www.w3.org/1999/xlink" xlink:title="Relative eye length" id="ABBRID0ENJAE" xlink:type="simple">REL</abbrev> of minor worker approx. 0.34), located behind the midline of the head, and all worker castes lack ocelli. Mesonotum strongly sloped backward; meso-propodeal suture very concave. Metanotal spiracles situated at dorsal surface of the propodeum. Mesosoma raised behind the meso-propodeal suture. Base of propodeum inclined forward, declivity concave, forming an almost obtuse right angle with the base. Petiole thin, scale shape, convex anteriorly and flat posteriorly in lateral view.</p><p>In dorsal view (Fig. <xref ref-type="fig" rid="F1">1C</xref>), pronotum broadly rounded, posterior margin enclosing half of mesonotum. Promesonotal suture is a transverse impression. Apex of petiole slightly concave. Gaster oval.</p><p>Body shiny, head and mesosoma with very faint reticular. The whole body (including scapes and legs) furnished with abundant yellowish white long hairs, except for clypeus and frontal area, where the hairs sparse. Head, funiculus, mesosoma, petiole and base of the first segment of gaster brownish red. Rest of gaster black. Scape and legs brown.</p><p><bold><italic>Minor worker</italic></bold> (<italic>n</italic> = 6): <abbrev xmlns:xlink="http://www.w3.org/1999/xlink" xlink:title="Total outstretched length" id="ABBRID0EBKAE" xlink:type="simple">TL</abbrev> 3.75–5.06, <abbrev xmlns:xlink="http://www.w3.org/1999/xlink" xlink:title="Head length, midline length of head from the posterior margin to a line across the anterior clypeal margin" id="ABBRID0EFKAE" xlink:type="simple">HL</abbrev> 0.94–1.07, <abbrev xmlns:xlink="http://www.w3.org/1999/xlink" xlink:title="Head width, maximum width of head, excluding the eyes" id="ABBRID0EJKAE" xlink:type="simple">HW</abbrev> 0.83–0.97, <abbrev xmlns:xlink="http://www.w3.org/1999/xlink" xlink:title="Minimum distance between the antennal sclerites" id="ABBRID0ENKAE" xlink:type="simple">ASM</abbrev> 0.38–0.42, <abbrev xmlns:xlink="http://www.w3.org/1999/xlink" xlink:title="Clypeus length, maximum measurable length of clypeus, taken along the midline, from a line drawn across posterior margin to a line across the anterior margin" id="ABBRID0ERKAE" xlink:type="simple">CLL</abbrev> 0.26–0.31, <abbrev xmlns:xlink="http://www.w3.org/1999/xlink" xlink:title="Clypeus width, width of clypeus, taken at the anterior tentorial pits" id="ABBRID0EVKAE" xlink:type="simple">CLW</abbrev> 0.43–0.49, <abbrev xmlns:xlink="http://www.w3.org/1999/xlink" xlink:title="Scape length, the maximum straight-line length of the scape, excluding the basal constriction or neck that occurs just distal of the condylar bulb" id="ABBRID0EZKAE" xlink:type="simple">SL</abbrev> 0.83–0.94, <abbrev xmlns:xlink="http://www.w3.org/1999/xlink" xlink:title="Eye length, length of the compound eye measured along the maximum diameter" id="ABBRID0E4KAE" xlink:type="simple">EL</abbrev> 0.29–0.32, <abbrev xmlns:xlink="http://www.w3.org/1999/xlink" xlink:title="Cephalic index" id="ABBRID0EBLAE" xlink:type="simple">CI</abbrev> 0.84–0.91, <abbrev xmlns:xlink="http://www.w3.org/1999/xlink" xlink:title="Scape index" id="ABBRID0EFLAE" xlink:type="simple">SI</abbrev> 0.97–1.02, <abbrev xmlns:xlink="http://www.w3.org/1999/xlink" xlink:title="Pronotum width, dorsal view, maximum width of the pronotum" id="ABBRID0EJLAE" xlink:type="simple">PW</abbrev> 0.63–0.69, <abbrev xmlns:xlink="http://www.w3.org/1999/xlink" xlink:title="Relative eye length" id="ABBRID0ENLAE" xlink:type="simple">REL</abbrev> 0.33–0.35, <abbrev xmlns:xlink="http://www.w3.org/1999/xlink" xlink:title="Minimum distance between the antennal sclerites" id="ABBRID0ERLAE" xlink:type="simple">ASM</abbrev>/<abbrev xmlns:xlink="http://www.w3.org/1999/xlink" xlink:title="Head width, maximum width of head, excluding the eyes" id="ABBRID0EVLAE" xlink:type="simple">HW</abbrev> 0.43–0.47, <abbrev xmlns:xlink="http://www.w3.org/1999/xlink" xlink:title="Minimum distance between the antennal sclerites" id="ABBRID0EZLAE" xlink:type="simple">ASM</abbrev>/<abbrev xmlns:xlink="http://www.w3.org/1999/xlink" xlink:title="Clypeus width, width of clypeus, taken at the anterior tentorial pits" id="ABBRID0E4LAE" xlink:type="simple">CLW</abbrev> 0.83–0.88, <abbrev xmlns:xlink="http://www.w3.org/1999/xlink" xlink:title="Clypeus width, width of clypeus, taken at the anterior tentorial pits" id="ABBRID0EBMAE" xlink:type="simple">CLW</abbrev>/<abbrev xmlns:xlink="http://www.w3.org/1999/xlink" xlink:title="Clypeus length, maximum measurable length of clypeus, taken along the midline, from a line drawn across posterior margin to a line across the anterior margin" id="ABBRID0EFMAE" xlink:type="simple">CLL</abbrev> 1.58–1.65.</p><p>In full-face view (Fig. <xref ref-type="fig" rid="F2">2A</xref>), head slightly longer than broad; occipital border slightly convex, and the occipital corner broadly rounded. Clypeus wider than long, with the anterior margin rounded. The anterolateral extremities of clypeus are distinguished from the rest of clypeus by an impression extending from the anterior tentorial pit to the clypeal margin, where the suture between the clypeus and malar is weak. Mandibles narrow, masticatory margin with five teeth (Suppl. material <xref ref-type="supplementary-material" rid="S2">2</xref>: fig. S2A). Antennae scape projecting beyond the occipital border ~2/5 of its length.</p><fig id="F2" position="float" orientation="portrait"><object-id xmlns:xlink="http://www.w3.org/1999/xlink" content-type="doi" xlink:type="simple">10.3897/zookeys.1260.166957.figure2</object-id><object-id xmlns:xlink="http://www.w3.org/1999/xlink" content-type="arpha" xlink:type="simple">8CB4AEC3-16A7-5F1E-AE98-96273ECD7808</object-id><label>Figure 2.</label><caption><p>The external morphological characteristics of <italic><tp:taxon-name><tp:taxon-name-part taxon-name-part-type="genus" reg="Colobopsis">Colobopsis</tp:taxon-name-part> <tp:taxon-name-part taxon-name-part-type="species" reg="minus">minus</tp:taxon-name-part></tp:taxon-name></italic> minor worker. A. Head in full-face view; B. Body in lateral view; C. Body in dorsal view.</p></caption><graphic xmlns:xlink="http://www.w3.org/1999/xlink" xlink:href="zookeys-1260-075_article-166957__-g002.jpg" position="float" orientation="portrait" xlink:type="simple" id="oo_1466205.jpg"><uri content-type="original_file" xlink:type="simple">https://binary.pensoft.net/fig/1466205</uri></graphic></fig><p>In lateral view (Fig. <xref ref-type="fig" rid="F2">2B</xref>), head nearly oval, the connection between frontal carina and clypeus is smooth, with no obvious truncation.</p><p>In dorsal view (Fig. <xref ref-type="fig" rid="F2">2C</xref>), mesonotum distinctly narrower than pronotum. Metanotal spiracles closer to dorsal surfaces than major worker.</p><p>The whole body (including antennae and leg) furnished with abundant yellowish white long hairs. The rest of the features are the same as those of the major worker.</p><p><bold><italic>Notes</italic>.</bold> The holotype of <italic><tp:taxon-name><tp:taxon-name-part taxon-name-part-type="genus" reg="Camponotus">Camponotus</tp:taxon-name-part> <tp:taxon-name-part taxon-name-part-type="species" reg="minus">minus</tp:taxon-name-part></tp:taxon-name></italic> was (minor worker) collected by Minsheng Wang in Dianbai County, Guangdong Province, China, in 1986. It is deposited in the collection of the Natural History Museum of the Chinese Academy of Forestry. The holotype is relatively dark in color, has fewer brownish red lumps at the base of the first gaster tergite, and exhibits a more pronounced mesonotal protuberance (Fig. <xref ref-type="fig" rid="F3">3</xref>). Apart from the above characteristics, all other features are similar to those of the specimen examined in this study, and the species can be identified as conspecific. In full-face view, frontal carinae are relatively short, widely separated (distance approximately half of <abbrev xmlns:xlink="http://www.w3.org/1999/xlink" xlink:title="Head width, maximum width of head, excluding the eyes" id="ABBRID0EOOAE" xlink:type="simple">HW</abbrev>), and the antennal insertions are also relatively well separated, located at approximately the mid-length of the frontal carinae. Key diagnostic indices (<abbrev xmlns:xlink="http://www.w3.org/1999/xlink" xlink:title="Minimum distance between the antennal sclerites" id="ABBRID0ESOAE" xlink:type="simple">ASM</abbrev>/<abbrev xmlns:xlink="http://www.w3.org/1999/xlink" xlink:title="Head width, maximum width of head, excluding the eyes" id="ABBRID0EWOAE" xlink:type="simple">HW</abbrev> and <abbrev xmlns:xlink="http://www.w3.org/1999/xlink" xlink:title="Minimum distance between the antennal sclerites" id="ABBRID0E1OAE" xlink:type="simple">ASM</abbrev>/<abbrev xmlns:xlink="http://www.w3.org/1999/xlink" xlink:title="Clypeus width, width of clypeus, taken at the anterior tentorial pits" id="ABBRID0E5OAE" xlink:type="simple">CLW</abbrev>) fall within the range documented for <italic><tp:taxon-name><tp:taxon-name-part taxon-name-part-type="genus" reg="Colobopsis">Colobopsis</tp:taxon-name-part></tp:taxon-name></italic> (<abbrev xmlns:xlink="http://www.w3.org/1999/xlink" xlink:title="Minimum distance between the antennal sclerites" id="ABBRID0EJPAE" xlink:type="simple">ASM</abbrev>/<abbrev xmlns:xlink="http://www.w3.org/1999/xlink" xlink:title="Head width, maximum width of head, excluding the eyes" id="ABBRID0ENPAE" xlink:type="simple">HW</abbrev> 0.31–0.47; <abbrev xmlns:xlink="http://www.w3.org/1999/xlink" xlink:title="Minimum distance between the antennal sclerites" id="ABBRID0ERPAE" xlink:type="simple">ASM</abbrev>/<abbrev xmlns:xlink="http://www.w3.org/1999/xlink" xlink:title="Clypeus width, width of clypeus, taken at the anterior tentorial pits" id="ABBRID0EVPAE" xlink:type="simple">CLW</abbrev> 0.60–0.98) (<xref ref-type="bibr" rid="B29">Ward et al. 2016</xref>).</p><fig id="F3" position="float" orientation="portrait"><object-id xmlns:xlink="http://www.w3.org/1999/xlink" content-type="doi" xlink:type="simple">10.3897/zookeys.1260.166957.figure3</object-id><object-id xmlns:xlink="http://www.w3.org/1999/xlink" content-type="arpha" xlink:type="simple">EA0FB37C-79DC-5DD6-AB9B-81338926349D</object-id><label>Figure 3.</label><caption><p>Holotype worker of <italic><tp:taxon-name><tp:taxon-name-part taxon-name-part-type="genus" reg="Colobopsis">Colobopsis</tp:taxon-name-part> <tp:taxon-name-part taxon-name-part-type="species" reg="minus">minus</tp:taxon-name-part></tp:taxon-name></italic>. A. Head in full face view; B. Body in lateral view; C. Dorsal view; D. Label of the holotype. (Photo provided by Natural History Museum of the Chinese Academy of Forestry)</p></caption><graphic xmlns:xlink="http://www.w3.org/1999/xlink" xlink:href="zookeys-1260-075_article-166957__-g003.jpg" position="float" orientation="portrait" xlink:type="simple" id="oo_1466206.jpg"><uri content-type="original_file" xlink:type="simple">https://binary.pensoft.net/fig/1466206</uri></graphic></fig><p><bold><italic>Gyne</italic></bold> (<italic>n</italic> = 6): <abbrev xmlns:xlink="http://www.w3.org/1999/xlink" xlink:title="Total outstretched length" id="ABBRID0E5QAE" xlink:type="simple">TL</abbrev> 8.90–9.85, <abbrev xmlns:xlink="http://www.w3.org/1999/xlink" xlink:title="Head length, midline length of head from the posterior margin to a line across the anterior clypeal margin" id="ABBRID0ECRAE" xlink:type="simple">HL</abbrev> 1.67–1.76, <abbrev xmlns:xlink="http://www.w3.org/1999/xlink" xlink:title="Head width, maximum width of head, excluding the eyes" id="ABBRID0EGRAE" xlink:type="simple">HW</abbrev> 1.55–1.58, <abbrev xmlns:xlink="http://www.w3.org/1999/xlink" xlink:title="Minimum distance between the antennal sclerites" id="ABBRID0EKRAE" xlink:type="simple">ASM</abbrev> 0.64–0.70, <abbrev xmlns:xlink="http://www.w3.org/1999/xlink" xlink:title="Clypeus length, maximum measurable length of clypeus, taken along the midline, from a line drawn across posterior margin to a line across the anterior margin" id="ABBRID0EORAE" xlink:type="simple">CLL</abbrev> 0.51–0.57, <abbrev xmlns:xlink="http://www.w3.org/1999/xlink" xlink:title="Clypeus width, width of clypeus, taken at the anterior tentorial pits" id="ABBRID0ESRAE" xlink:type="simple">CLW</abbrev> 0.47–0.53, <abbrev xmlns:xlink="http://www.w3.org/1999/xlink" xlink:title="Scape length, the maximum straight-line length of the scape, excluding the basal constriction or neck that occurs just distal of the condylar bulb" id="ABBRID0EWRAE" xlink:type="simple">SL</abbrev> 1.07–1.15, <abbrev xmlns:xlink="http://www.w3.org/1999/xlink" xlink:title="Eye length, length of the compound eye measured along the maximum diameter" id="ABBRID0E1RAE" xlink:type="simple">EL</abbrev> 0.51–0.57, <abbrev xmlns:xlink="http://www.w3.org/1999/xlink" xlink:title="Cephalic index" id="ABBRID0E5RAE" xlink:type="simple">CI</abbrev> 0.90–0.94, <abbrev xmlns:xlink="http://www.w3.org/1999/xlink" xlink:title="Scape index" id="ABBRID0ECSAE" xlink:type="simple">SI</abbrev> 0.68–0.73, <abbrev xmlns:xlink="http://www.w3.org/1999/xlink" xlink:title="Pronotum width, dorsal view, maximum width of the pronotum" id="ABBRID0EGSAE" xlink:type="simple">PW</abbrev> 1.40–1.58, <abbrev xmlns:xlink="http://www.w3.org/1999/xlink" xlink:title="Relative eye length" id="ABBRID0EKSAE" xlink:type="simple">REL</abbrev> 0.33–0.36, <abbrev xmlns:xlink="http://www.w3.org/1999/xlink" xlink:title="Minimum distance between the antennal sclerites" id="ABBRID0EOSAE" xlink:type="simple">ASM</abbrev>/<abbrev xmlns:xlink="http://www.w3.org/1999/xlink" xlink:title="Head width, maximum width of head, excluding the eyes" id="ABBRID0ESSAE" xlink:type="simple">HW</abbrev> 0.41–0.44, <abbrev xmlns:xlink="http://www.w3.org/1999/xlink" xlink:title="Minimum distance between the antennal sclerites" id="ABBRID0EWSAE" xlink:type="simple">ASM</abbrev>/<abbrev xmlns:xlink="http://www.w3.org/1999/xlink" xlink:title="Clypeus width, width of clypeus, taken at the anterior tentorial pits" id="ABBRID0E1SAE" xlink:type="simple">CLW</abbrev> 1.30–1.49, <abbrev xmlns:xlink="http://www.w3.org/1999/xlink" xlink:title="Clypeus width, width of clypeus, taken at the anterior tentorial pits" id="ABBRID0E5SAE" xlink:type="simple">CLW</abbrev>/<abbrev xmlns:xlink="http://www.w3.org/1999/xlink" xlink:title="Clypeus length, maximum measurable length of clypeus, taken along the midline, from a line drawn across posterior margin to a line across the anterior margin" id="ABBRID0ECTAE" xlink:type="simple">CLL</abbrev> 0.84–1.04.</p><p>In full-face view (Fig. <xref ref-type="fig" rid="F4">4A</xref>), head resembles that of the major worker but is more elongated (<abbrev xmlns:xlink="http://www.w3.org/1999/xlink" xlink:title="Cephalic index" id="ABBRID0EMTAE" xlink:type="simple">CI</abbrev> 0.90–0.94; <abbrev xmlns:xlink="http://www.w3.org/1999/xlink" xlink:title="Cephalic index" id="ABBRID0EQTAE" xlink:type="simple">CI</abbrev> of all major workers measured are greater than 0.94). Three ocelli present. Compound eyes larger than those of the major worker, situated laterally beyond midlength of the head. Clypeus elongate-rectangular, with its length slightly longer than width.</p><fig id="F4" position="float" orientation="portrait"><object-id xmlns:xlink="http://www.w3.org/1999/xlink" content-type="doi" xlink:type="simple">10.3897/zookeys.1260.166957.figure4</object-id><object-id xmlns:xlink="http://www.w3.org/1999/xlink" content-type="arpha" xlink:type="simple">87F30340-E4DD-5649-B614-880D1F19157E</object-id><label>Figure 4.</label><caption><p>The external morphological characteristics of <italic><tp:taxon-name><tp:taxon-name-part taxon-name-part-type="genus" reg="Colobopsis">Colobopsis</tp:taxon-name-part> <tp:taxon-name-part taxon-name-part-type="species" reg="minus">minus</tp:taxon-name-part></tp:taxon-name></italic> gyne. A. Head in full-face view; B. Lateral view of forewings and hindwings; C. Body in lateral view; D. Dorsal view.</p></caption><graphic xmlns:xlink="http://www.w3.org/1999/xlink" xlink:href="zookeys-1260-075_article-166957__-g004.jpg" position="float" orientation="portrait" xlink:type="simple" id="oo_1466207.jpg"><uri content-type="original_file" xlink:type="simple">https://binary.pensoft.net/fig/1466207</uri></graphic></fig><p>In lateral view (Fig. <xref ref-type="fig" rid="F4">4B, C</xref>), petiole similar to that of the major workers, but appearing lower and thicker. Wings whitish hyaline, with pale yellow veins and stigma. Forewings lacking subMarginal 2 and Discoidal cell, Media 4 vein extends to the outer margin, corresponding to the “formica type” in typology III (<xref ref-type="bibr" rid="B10">Cantone 2018</xref>). For hindwings, basal and subbasal cells are always present, but the Media 2 vein and Jugal lobe are absent, classifying them as typology II (Fig. <xref ref-type="fig" rid="F4">4B</xref>).</p><p>In dorsal view (Fig. <xref ref-type="fig" rid="F4">4D</xref>), pronotum nearly trapezoidal, with other characteristics similar to major worker.</p><p>Body smooth and yellowish brown; petiole and basal portion of the first gastral tergite slightly darker; mandibles and remaining gaster black. Whole body, including antennae and legs, covered with abundant yellowish-white long hairs. Other morphological features similar to those of the major worker in general appearance.</p><p><bold>Male</bold> (<italic>n</italic> = 6): <abbrev xmlns:xlink="http://www.w3.org/1999/xlink" xlink:title="Total outstretched length" id="ABBRID0EHVAE" xlink:type="simple">TL</abbrev> 4.90–5.30, <abbrev xmlns:xlink="http://www.w3.org/1999/xlink" xlink:title="Head length, midline length of head from the posterior margin to a line across the anterior clypeal margin" id="ABBRID0ELVAE" xlink:type="simple">HL</abbrev> 0.76–0.88, <abbrev xmlns:xlink="http://www.w3.org/1999/xlink" xlink:title="Head width, maximum width of head, excluding the eyes" id="ABBRID0EPVAE" xlink:type="simple">HW</abbrev> 0.77–0.82, <abbrev xmlns:xlink="http://www.w3.org/1999/xlink" xlink:title="Minimum distance between the antennal sclerites" id="ABBRID0ETVAE" xlink:type="simple">ASM</abbrev> 0.19–0.24, <abbrev xmlns:xlink="http://www.w3.org/1999/xlink" xlink:title="Clypeus length, maximum measurable length of clypeus, taken along the midline, from a line drawn across posterior margin to a line across the anterior margin" id="ABBRID0EXVAE" xlink:type="simple">CLL</abbrev> 0.20–0.26, <abbrev xmlns:xlink="http://www.w3.org/1999/xlink" xlink:title="Clypeus width, width of clypeus, taken at the anterior tentorial pits" id="ABBRID0E2VAE" xlink:type="simple">CLW</abbrev> 0.32–0.36, <abbrev xmlns:xlink="http://www.w3.org/1999/xlink" xlink:title="Eye length, length of the compound eye measured along the maximum diameter" id="ABBRID0E6VAE" xlink:type="simple">EL</abbrev> 0.31–0.33, <abbrev xmlns:xlink="http://www.w3.org/1999/xlink" xlink:title="Cephalic index" id="ABBRID0EDWAE" xlink:type="simple">CI</abbrev> 0.92–1.04, <abbrev xmlns:xlink="http://www.w3.org/1999/xlink" xlink:title="Pronotum width, dorsal view, maximum width of the pronotum" id="ABBRID0EHWAE" xlink:type="simple">PW</abbrev> 0.89–0.93, <abbrev xmlns:xlink="http://www.w3.org/1999/xlink" xlink:title="Relative eye length" id="ABBRID0ELWAE" xlink:type="simple">REL</abbrev> 0.38–0.42, <abbrev xmlns:xlink="http://www.w3.org/1999/xlink" xlink:title="Minimum distance between the antennal sclerites" id="ABBRID0EPWAE" xlink:type="simple">ASM</abbrev>/<abbrev xmlns:xlink="http://www.w3.org/1999/xlink" xlink:title="Head width, maximum width of head, excluding the eyes" id="ABBRID0ETWAE" xlink:type="simple">HW</abbrev> 0.24–0.30, <abbrev xmlns:xlink="http://www.w3.org/1999/xlink" xlink:title="Minimum distance between the antennal sclerites" id="ABBRID0EXWAE" xlink:type="simple">ASM</abbrev>/<abbrev xmlns:xlink="http://www.w3.org/1999/xlink" xlink:title="Clypeus width, width of clypeus, taken at the anterior tentorial pits" id="ABBRID0E2WAE" xlink:type="simple">CLW</abbrev> 0.56–0.71, <abbrev xmlns:xlink="http://www.w3.org/1999/xlink" xlink:title="Clypeus width, width of clypeus, taken at the anterior tentorial pits" id="ABBRID0E6WAE" xlink:type="simple">CLW</abbrev>/<abbrev xmlns:xlink="http://www.w3.org/1999/xlink" xlink:title="Clypeus length, maximum measurable length of clypeus, taken along the midline, from a line drawn across posterior margin to a line across the anterior margin" id="ABBRID0EDXAE" xlink:type="simple">CLL</abbrev> 1.38–1.62.</p><p>In full-face view (Fig. <xref ref-type="fig" rid="F5">5A</xref>), head oval, slightly longer than broad including the mandibles, with prominent compound eyes and three well-developed ocelli. Compound eyes located along the lateral midline of head; ocelli large, situated near the occipital margin. Genae converge slightly anteriorly; posterior corners broadly rounded. Clypeus sharply keeled, slightly wider than long, with sides diverging moderately towards the anterior margin, the anterolateral extremities separated from the clypeus by a well-marked sulcus and appearing to form an independent triangular region.</p><fig id="F5" position="float" orientation="portrait"><object-id xmlns:xlink="http://www.w3.org/1999/xlink" content-type="doi" xlink:type="simple">10.3897/zookeys.1260.166957.figure5</object-id><object-id xmlns:xlink="http://www.w3.org/1999/xlink" content-type="arpha" xlink:type="simple">A9D9CD78-47EB-5AC1-ABAD-C17BC5FDF09A</object-id><label>Figure 5.</label><caption><p>The external morphological characteristics of <italic><tp:taxon-name><tp:taxon-name-part taxon-name-part-type="genus" reg="Colobopsis">Colobopsis</tp:taxon-name-part> <tp:taxon-name-part taxon-name-part-type="species" reg="minus">minus</tp:taxon-name-part></tp:taxon-name></italic> male. A. Head in full-face view; B. Lateral view of forewings and hindwings; C. Body in lateral view; D. Dorsal view.</p></caption><graphic xmlns:xlink="http://www.w3.org/1999/xlink" xlink:href="zookeys-1260-075_article-166957__-g005.jpg" position="float" orientation="portrait" xlink:type="simple" id="oo_1466208.jpg"><uri content-type="original_file" xlink:type="simple">https://binary.pensoft.net/fig/1466208</uri></graphic></fig><p>In lateral view (Fig. <xref ref-type="fig" rid="F5">5B, C</xref>), wings similar to those of the gyne, with the forewings are categorized as “formica type” in Typology III due to the absence of subMarginal 2 and Discoidal cell, Media 4 vein extending to the outer margin; hindwings are categorized as Typology II for the absence of the Media 2 vein and Jugal lobe (<xref ref-type="bibr" rid="B9">Cantone 2017</xref>).</p><p>In dorsal view (Fig. <xref ref-type="fig" rid="F5">5D</xref>), similar to major worker.</p><p>Slightly larger than minor worker. Body smooth, predominantly black, with the mesosoma slightly lighter. Mandibles, tarsi, and articulation of all body parts (including wing bases and legs) sordid yellow. Hairs whitish, suberect, much scattered, cover densely on the head, legs, and gaster.</p></tp:treatment-sec><tp:treatment-sec><!--Section generated to contain objects referenced in tp:taxon-treatment.--><supplementary-material xmlns:xlink="http://www.w3.org/1999/xlink" id="S2" position="float" orientation="portrait" xlink:type="simple"><object-id content-type="doi" xlink:type="simple">10.3897/zookeys.1260.166957.suppl2</object-id><object-id content-type="arpha" xlink:type="simple">7FDB427A-29B1-5D24-96E8-126671092129</object-id><label>Supplementary material 2</label><caption><p>Supplementary information 2</p></caption><statement content-type="dataType"><label>Data type</label><p>zip</p></statement><statement content-type="notes"><label>Explanation note</label><p><bold>figure S1.</bold> The lateral view of head of minor worker of <italic><tp:taxon-name><tp:taxon-name-part taxon-name-part-type="genus" reg="Colobopsis">Colobopsis</tp:taxon-name-part></tp:taxon-name></italic> and <italic><tp:taxon-name><tp:taxon-name-part taxon-name-part-type="genus" reg="Camponotus">Camponotus</tp:taxon-name-part></tp:taxon-name></italic>. <bold>figure S2.</bold> The full-face view of head of minor worker of <italic><tp:taxon-name><tp:taxon-name-part taxon-name-part-type="genus" reg="Colobopsis">Colobopsis</tp:taxon-name-part></tp:taxon-name></italic> and <italic><tp:taxon-name><tp:taxon-name-part taxon-name-part-type="genus" reg="Camponotus">Camponotus</tp:taxon-name-part></tp:taxon-name></italic>. <bold>figure S3.</bold> The lateral view of <italic><tp:taxon-name><tp:taxon-name-part taxon-name-part-type="genus" reg="Colobopsis">Colobopsis</tp:taxon-name-part></tp:taxon-name></italic> major worker and <italic><tp:taxon-name><tp:taxon-name-part taxon-name-part-type="genus" reg="Camponotus">Camponotus</tp:taxon-name-part></tp:taxon-name></italic> soldier.</p></statement><media xlink:href="zookeys-1260-075_article-166957__-s002.zip" mimetype="application" mime-subtype="x-zip-compressed" position="float" orientation="portrait" xlink:type="simple" id="oo_1466212.zip"><uri content-type="original_file" xlink:type="simple">https://binary.pensoft.net/file/1466212</uri></media><permissions><license xlink:type="simple"><license-p>This dataset is made available under the Open Database License (http://opendatacommons.org/licenses/odbl/1.0/). The Open Database License (ODbL) is a license agreement intended to allow users to freely share, modify, and use this Dataset while maintaining this same freedom for others, provided that the original source and author(s) are credited.</license-p></license></permissions><attrib specific-use="authors">Yonghao Ye, Hao Ran, Qionghua Gao</attrib></supplementary-material><supplementary-material xmlns:xlink="http://www.w3.org/1999/xlink" id="S1" position="float" orientation="portrait" xlink:type="simple"><object-id content-type="doi" xlink:type="simple">10.3897/zookeys.1260.166957.suppl1</object-id><object-id content-type="arpha" xlink:type="simple">1BE22A00-FC10-50CD-8BDE-905ADD8A9D62</object-id><label>Supplementary material 1</label><caption><p>Supplementary information 1</p></caption><statement content-type="dataType"><label>Data type</label><p>xlsx</p></statement><media xlink:href="zookeys-1260-075_article-166957__-s001.xlsx" mimetype="application" mime-subtype="vnd.openxmlformats-officedocument.spreadsheetml.sheet" position="float" orientation="portrait" xlink:type="simple" id="oo_1466211.xlsx"><uri content-type="original_file" xlink:type="simple">https://binary.pensoft.net/file/1466211</uri></media><permissions><license xlink:type="simple"><license-p>This dataset is made available under the Open Database License (http://opendatacommons.org/licenses/odbl/1.0/). The Open Database License (ODbL) is a license agreement intended to allow users to freely share, modify, and use this Dataset while maintaining this same freedom for others, provided that the original source and author(s) are credited.</license-p></license></permissions><attrib specific-use="authors">Yonghao Ye, Hao Ran, Qionghua Gao</attrib></supplementary-material></tp:treatment-sec><ref-list><ref id="B29"><mixed-citation xmlns:xlink="http://www.w3.org/1999/xlink" xlink:type="simple"><person-group><name name-style="western"><surname>Ward</surname><given-names>PS</given-names></name><name name-style="western"><surname>Blaimer</surname><given-names>BB</given-names></name><name name-style="western"><surname>Fisher</surname><given-names>BL</given-names></name></person-group> (<year>2016</year>) A revised phylogenetic classification of the ant subfamily <tp:taxon-name><tp:taxon-name-part taxon-name-part-type="subfamily">Formicinae</tp:taxon-name-part></tp:taxon-name> (<tp:taxon-name><tp:taxon-name-part taxon-name-part-type="order">Hymenoptera</tp:taxon-name-part></tp:taxon-name>: <tp:taxon-name><tp:taxon-name-part taxon-name-part-type="family">Formicidae</tp:taxon-name-part></tp:taxon-name>), with resurrection of the genera <italic><tp:taxon-name><tp:taxon-name-part taxon-name-part-type="genus">Colobopsis</tp:taxon-name-part></tp:taxon-name></italic> and <italic><tp:taxon-name><tp:taxon-name-part taxon-name-part-type="genus">Dinomyrmex</tp:taxon-name-part></tp:taxon-name></italic>. Zootaxa 4072(3): 343–357. <ext-link xlink:href="10.11646/zootaxa.4072.3.4" ext-link-type="doi" xlink:type="simple">https://doi.org/10.11646/zootaxa.4072.3.4</ext-link></mixed-citation></ref><ref id="B10"><mixed-citation xmlns:xlink="http://www.w3.org/1999/xlink" xlink:type="simple"><person-group><name name-style="western"><surname>Cantone</surname><given-names>S</given-names></name></person-group> (<year>2018</year>) <source>Winged ants -the queen, Dichotomous key to genera of winged ♀♀ ants in the world, in The Wings of Ants: Morphological and Systematic Relationships.</source><publisher-name>Self-published</publisher-name>, <publisher-loc>São Paulo</publisher-loc>, <size units="page">244 pp</size>.</mixed-citation></ref><ref id="B9"><mixed-citation xmlns:xlink="http://www.w3.org/1999/xlink" xlink:type="simple"><person-group><name name-style="western"><surname>Cantone</surname><given-names>S</given-names></name></person-group> (<year>2017</year>) <source>Winged ants – The male. Dichotomous key to genera of winged male ants in the world. Behavioral ecology of mating flight.</source><publisher-name>Self-published</publisher-name>, <publisher-loc>São Paulo</publisher-loc>, <size units="page">318 pp</size>.</mixed-citation></ref></ref-list></tp:taxon-treatment>
