# Supplementary material for: ﻿A taxonomic review of Colobopsis minus (Wang & Wu, 1994), comb. nov. from China, with description of all castes (Hymenoptera, Formicidae)
Source: Zookeys. 2025 Nov 14;1260:75–91. doi: 10.3897/zookeys.1260.166957 (PMC12639361; doi:10.3897/zookeys.1260.166957)
Supplement: Supplementary material 1 — Supplementary information 1 [file zookeys-1260-075_article-166957__-s001.xlsx]

## Sheet: Supplementary Table 1
Supplementary Table 1. Samples collection information.
Sample ID	Collection Date	Collector	Collection site	GPS coordinate
GDTQ	2019-07-21	Fengming He	Longdou Village, Tongqing Town，Huazhou City, Guangdong Province, China	21.63333°N, 110.70000°E
GDGQ	2020-05-25	Fengming He	Longan Village, Guanqiao Town，Huazhou City, Guangdong Province, China	21.75000°N, 110.46667°E

## Sheet: Supplementary Table 2
Supplementary Table 2. Morphometric data for minor workers, major workers, gynes and males of every species treated in this revision.
Castes	Specimen Identifiers	ASM	CI	CLL	CLW	EL	HL	HW	PW	REL	SI	SL	TL	ASM/HW	ASM/CLW	CLW/CLL
Minor worker	GDGQ-MinW-1	0.4	0.909091	0.29	0.46	0.3	0.99	0.9	0.67	0.333333	0.977778	0.88	4.33	0.444444	0.869565	1.58621
	GDGQ-MinW-2	0.42	0.906542	0.31	0.49	0.32	1.07	0.97	0.69	0.329897	0.969072	0.94	5.06	0.43299	0.857143	1.58065
	GDGQ-MinW-3	0.38	0.85	0.26	0.43	0.29	1	0.85	0.63	0.341176	0.976471	0.83	4.06	0.447059	0.883721	1.65385
	GDGQ-MinW-4	0.41	0.84466	0.29	0.47	0.3	1.03	0.87	0.66	0.344828	1.01149	0.88	4.21	0.471264	0.87234	1.62069
	GDGQ-MinW-5	0.38	0.882979	0.28	0.45	0.29	0.94	0.83	0.63	0.349398	1.0241	0.85	3.75	0.457831	0.844444	1.60714
	GDGQ-MinW-6	0.4	0.838095	0.3	0.48	0.29	1.05	0.88	0.65	0.329545	0.988636	0.87	4.71	0.454545	0.833333	1.6
Major worker	GDGQ-MajW-1	0.7	0.969136	0.47	0.5	0.32	1.62	1.57	0.96	0.203822	0.611465	0.96	6.03	0.44586	1.4	1.06383
	GDGQ-MajW-2	0.6	0.985612	0.45	0.41	0.34	1.39	1.37	0.87	0.248175	0.649635	0.89	5.46	0.437956	1.46341	0.911111
	GDGQ-MajW-3	0.66	0.943038	0.55	0.49	0.35	1.58	1.49	0.93	0.234899	0.604027	0.9	5.76	0.442953	1.34694	0.890909
	GDGQ-MajW-4	0.65	0.946309	0.43	0.43	0.32	1.49	1.41	0.87	0.22695	0.64539	0.91	5.33	0.460993	1.51163	1
	GDGQ-MajW-5	0.71	0.950311	0.44	0.47	0.34	1.61	1.53	0.88	0.222222	0.647059	0.99	6.06	0.464052	1.51064	1.06818
	GDGQ-MajW-6	0.64	0.961039	0.53	0.47	0.33	1.54	1.48	0.93	0.222973	0.614865	0.91	5.82	0.432432	1.3617	0.886792
Gyne	GDGQ-G-1	0.65	0.913295	0.57	0.5	0.55	1.73	1.58	1.58	0.348101	0.683544	1.08	9.06	0.411392	1.3	0.877193
	GDGQ-G-2	0.68	0.922619	0.56	0.51	0.51	1.68	1.55	1.45	0.329032	0.716129	1.11	9.07	0.43871	1.33333	0.910714
	GDGQ-G-3	0.64	0.934911	0.56	0.47	0.56	1.69	1.58	1.49	0.35443	0.683544	1.08	9.85	0.405063	1.3617	0.839286
	GDGQ-G-4	0.69	0.902857	0.53	0.47	0.56	1.75	1.58	1.44	0.35443	0.727848	1.15	8.9	0.436709	1.46809	0.886792
	GDGQ-G-5	0.7	0.897727	0.54	0.47	0.56	1.76	1.58	1.4	0.35443	0.689873	1.09	9.63	0.443038	1.48936	0.87037
	GDGQ-G-6	0.69	0.94012	0.51	0.53	0.56	1.67	1.57	1.4	0.356688	0.681529	1.07	9.06	0.43949	1.30189	1.03922
Male	GDGQ-M-1	0.22	0.964706	0.2	0.32	0.31	0.85	0.82	0.89	0.378049	no data	no data	4.92	0.268293	0.6875	1.6
	GDGQ-M-2	0.19	0.975	0.21	0.32	0.33	0.8	0.78	0.89	0.423077	no data	no data	4.48	0.24359	0.59375	1.52381
	GDGQ-M-3	0.24	1.03947	0.23	0.34	0.32	0.76	0.79	0.89	0.405063	no data	no data	4.91	0.303797	0.705882	1.47826
	GDGQ-M-4	0.21	0.952941	0.21	0.34	0.33	0.85	0.81	0.9	0.407407	no data	no data	5.02	0.259259	0.617647	1.61905
	GDGQ-M-5	0.2	0.950617	0.26	0.36	0.32	0.81	0.77	0.93	0.415584	0.831169	0.64	4.9	0.25974	0.555556	1.38462
	GDGQ-M-6	0.21	0.920455	0.23	0.34	0.31	0.88	0.81	0.93	0.382716	no data	no data	5.3	0.259259	0.617647	1.47826

## Sheet: Supplementary Table 3
Supplementary Table 3. Samples used in the phylogenetic analysis.
Sample	GenBank accession
Camponotus aurosus	JN134849
Camponotus bedoti	MG568081
Camponotus chloroticus	KF978650
Camponotus claripes	JN134857
Camponotus clarithorax	JN134859
Camponotus claviscapus	MK769798
Camponotus dromas	JN134866
Camponotus eperiamorum	KF978631
Camponotus gibbinotus	JN134871
Camponotus herculeanus	JN134877
Camponotus heteroclitus	JN134878
Camponotus humilior	KF978665
Camponotus hyatti	JN134879
Camponotus tortuganus	KF992251
Camponotus japonicus	JQ681094
Camponotus klugii	KX347286
Camponotus irritans	KF978642
Camponotus ligniperda	JN134886
Camponotus microsenicus	KF978632
Camponotus quercicola	JN134908
Camponotus semitestaceus	JN134916
Camponotus sericeus	JN134917
Camponotus variegatus	OK046729
Colobopsis aruensis	MF993261.1
Colobopsis badia	MF993266.1
Colobopsis cylindrica	MF993255.1
Colobopsis explodens	MF993252.1
Colobopsis gasseri	JN134870.1
Colobopsis impressa	AF398168.1
Colobopsis papago	JN134903.1
Colobopsis truncata	HM376205.1
Colobopsis vitrea	HM914891.1
Polyrhachis abbreviata	KM348230.1
Polyrhachis abdominalis	KM348318.1
Polyrhachis ammon	HM914651.1
Polyrhachis flavibasis	KM348203.1
Opisthopsis haddoni	JN134902.1
Formica aquilonia	MZ609854.1
Formica candida	KX665022.1
Agraulomyrmex sp.	HQ925773.1
Lepisiota canescens	GU709886.1
Lepisiota frauenfeldi	KC685033.1
Plagiolepis alluaudi	DQ176099.1
Plagiolepis madecassa	DQ176144.1
Plagiolepis pygmaea	MT606368.1
Nylanderia bourbonica	KP232102.1
Nylanderia glabrior	KP232160.1
Paraparatrechina lecamopteridis	KP232097.1
Myrmelachista catharinae	MF925752.1
Myrmelachista nigrocotea	JF863539.1

## Sheet: Supplementary Table 4
Supplementary Table 4. Estimates of Evolutionary Divergence between Sequences.
The number of base differences per site from between sequences are shown. Standard error estimate(s) are shown above the diagonal. The analytical procedure encompassed 52 coding nucleotide sequences using 1st, 2nd, 3rd, and non-coding positions. The partial deletion option was applied to eliminate all positions with less than 95% site coverage resulting in a final data set comprising 465 position…
	Camponotus_aurosus	Camponotus_bedoti	Camponotus_chloroticus	Camponotus_claripes	Camponotus_clarithorax	Camponotus_claviscapus	Camponotus_dromas	Camponotus_eperiamorum	Camponotus_gibbinotus	Camponotus_herculeanus	Camponotus_heteroclitus	Camponotus_humilior	Camponotus_hyatti	Camponotus_tortuganus	Camponotus_japonicus	Camponotus_klugii	Camponotus_irritans	Camponotus_ligniperdus	Camponotus_microsenicus	Camponotus_quercicola	Camponotus_semitestaceus	Camponotus_sericeus	Camponotus_variegatus	Polyrhachis_abbreviata	Polyrhachis_abdominalis	Polyrhachis_ammon	Polyrhachis_flavibasis	Opisthopsis_haddoni	Colobopsis_aruensis	Colobopsis_badia	Colobopsis_cylindrica	Colobopsis_explodens	Colobopsis_gasseri	Colobopsis_papago	Colobopsis_truncatus	Colobopsis_vitrea	Colobopsis minus GDGQ (Lco1490)	Colobopsis minus GDGQ (Hco2198)	Colobopsis minus GDTQ (Hco2198)	Formica_aquilonia	Formica_candida	Agraulomyrmex_sp.	Lepisiota_canescens	Lepisiota_frauenfeldi	Plagiolepis_alluaudi	Plagiolepis_madecassa	Plagiolepis_pygmaea	Nylanderia_bourbonica	Nylanderia_glabrior
Camponotus_aurosus		0.0251651	0.0174952	0.0173276	0.0164927	0.0168378	0.0140506	0.0167925	0.0158187	0.017451	0.0161817	0.0172089	0.0164863	0.0174089	0.0188754	0.0185427	0.017138	0.0170839	0.0160384	0.0171669	0.0204111	0.0179612	0.0171925	0.0191551	0.0185808	0.0163773	0.0168374	0.0185466	0.0168608	0.0209761	0.0201058	0.0198222	0.0158223	0.0180313	0.0167141	0.0176159	0.0180092	0.0180092	0.0180092	0.0180844	0.0170769	0.0183504	0.0186015	0.0183366	0.0183686	0.0175761	0.0174197	0.0182165	0.0170353
Camponotus_bedoti	0.18797		0.0259466	0.0249114	0.0265731	0.0265988	0.0251151	0.0255586	0.0264204	0.0250709	0.0239643	0.0252574	0.0263607	0.026327	0.0258716	0.0266829	0.0271501	0.0241324	0.0255645	0.0236719	0.0263646	0.0264812	0.0254889	0.0283233	0.0268226	0.0260191	0.0255507	0.0254328	0.0271623	0.0262961	0.0264556	0.0271517	0.0273868	0.0286279	0.0262488	0.0278171	0.0285508	0.0285508	0.0285508	0.026445	0.0268212	0.0253048	0.025406	0.0274835	0.0255143	0.0273253	0.0273196	0.0262178	0.0247277
Camponotus_chloroticus	0.163793	0.206767		0.0197324	0.0180621	0.0191521	0.0196278	0.014345	0.0166938	0.0175663	0.0167583	0.0157252	0.0178068	0.0209052	0.0180338	0.0152317	0.0146399	0.0170981	0.0164952	0.0184085	0.0210453	0.0194918	0.0196398	0.0206135	0.0209068	0.0185367	0.018339	0.0184884	0.0190712	0.0203246	0.01933	0.0198469	0.0169138	0.0215793	0.0188491	0.0198145	0.0191774	0.0191774	0.0191774	0.0181175	0.0178922	0.0184577	0.0200158	0.018402	0.0204917	0.0195552	0.0180504	0.0195485	0.0197845
Camponotus_claripes	0.16129	0.180451	0.178879		0.017259	0.0187611	0.0191367	0.0188604	0.0158724	0.017308	0.0167121	0.0168913	0.0182768	0.017644	0.0180021	0.0184153	0.0200206	0.0181213	0.0181023	0.0176192	0.0197959	0.0198189	0.0178741	0.0197978	0.019748	0.0166877	0.0179837	0.0185696	0.0187032	0.0190943	0.0194601	0.0199441	0.0189012	0.0194908	0.0190292	0.0194359	0.0188157	0.0188157	0.0188157	0.0188747	0.0182087	0.020251	0.0200465	0.0189017	0.0172451	0.0188365	0.0184197	0.0192151	0.0168872
Camponotus_clarithorax	0.146237	0.18797	0.170259	0.146237		0.0167087	0.0166887	0.0177872	0.0157752	0.0154712	0.017543	0.0171657	0.0177245	0.018495	0.0176574	0.0167342	0.0180188	0.0158017	0.0161146	0.0171125	0.0202726	0.0182613	0.0183539	0.0189343	0.0182317	0.0170315	0.0165772	0.018873	0.0175885	0.0197783	0.0189954	0.0201392	0.0185558	0.0189249	0.0181181	0.020208	0.0197691	0.0197691	0.0197691	0.018429	0.0184829	0.0185001	0.0180585	0.0188617	0.0185979	0.0190985	0.0191188	0.0190826	0.0193265
Camponotus_claviscapus	0.16129	0.225564	0.189655	0.176344	0.165591		0.0173403	0.0177408	0.0189001	0.0178368	0.0169536	0.0179727	0.0192665	0.0195287	0.019147	0.0179183	0.0172598	0.0173745	0.0171685	0.0191845	0.0220418	0.0179066	0.0187866	0.0206525	0.0190735	0.0174647	0.0188813	0.0181611	0.017292	0.020687	0.0196408	0.0199224	0.0198487	0.0178733	0.0192281	0.0194968	0.0189952	0.0189952	0.0189952	0.0178153	0.0190402	0.0197819	0.0176919	0.0180698	0.0184865	0.0189252	0.0192414	0.0199105	0.0179183
Camponotus_dromas	0.116129	0.210526	0.193966	0.191398	0.152688	0.176344		0.017565	0.0167428	0.0172682	0.0167079	0.0167671	0.0177439	0.0182256	0.018934	0.0182497	0.0175824	0.01788	0.0151133	0.0178883	0.0214506	0.0176471	0.0172616	0.0199073	0.0175247	0.0170968	0.0170296	0.0189076	0.0181909	0.021552	0.0212004	0.0208658	0.0173492	0.018091	0.0170779	0.0170375	0.0179762	0.0179762	0.0179762	0.0196129	0.0183847	0.0187916	0.0191648	0.0193213	0.0186912	0.0193902	0.0193941	0.0192239	0.0190082
Camponotus_eperiamorum	0.150538	0.210526	0.101293	0.182796	0.169892	0.182796	0.174194		0.0174192	0.0164653	0.0165885	0.0169091	0.0174811	0.0193683	0.0176597	0.0163127	0.0128452	0.0170739	0.016393	0.0168836	0.0212116	0.0185758	0.0180819	0.0215581	0.0199029	0.0177675	0.0183882	0.0190126	0.0183811	0.0207526	0.020203	0.0193323	0.017893	0.0196832	0.01827	0.0196993	0.0192146	0.0192146	0.0192146	0.0174563	0.0169898	0.017918	0.0194061	0.0174739	0.0195091	0.0195586	0.0177888	0.0192682	0.018929
Camponotus_gibbinotus	0.139785	0.191729	0.153017	0.12043	0.141935	0.169892	0.156989	0.156989		0.0165623	0.0163575	0.0159842	0.018116	0.0202169	0.0180774	0.0167272	0.0169385	0.0167519	0.0160255	0.0181832	0.0201599	0.018149	0.019187	0.0202603	0.0183196	0.0171366	0.0169618	0.0192156	0.0184319	0.0212786	0.0194305	0.0215351	0.0176749	0.0187769	0.0186425	0.0185884	0.0186693	0.0186693	0.0186693	0.0177361	0.0171817	0.0197821	0.0192155	0.0178611	0.0201503	0.0201308	0.0193486	0.0193107	0.0183248
Camponotus_herculeanus	0.163441	0.195489	0.178879	0.156989	0.135484	0.165591	0.165591	0.163441	0.154839		0.0167246	0.0173708	0.0164927	0.018476	0.0149316	0.0179447	0.0169568	0.0117017	0.0164473	0.0152484	0.021968	0.0178689	0.0182755	0.0201902	0.0187265	0.0177988	0.0175102	0.0189509	0.0196309	0.0180391	0.0195251	0.0195751	0.017269	0.0177799	0.0180481	0.0184552	0.0200702	0.0200702	0.0200702	0.019371	0.0185599	0.0189947	0.0180155	0.0191924	0.0194012	0.0184327	0.0191682	0.0201775	0.0197778
Camponotus_heteroclitus	0.148387	0.165414	0.168103	0.152688	0.169892	0.156989	0.154839	0.156989	0.131183	0.156989		0.0171407	0.0178017	0.0192405	0.0177249	0.0172903	0.0161128	0.017057	0.0166669	0.0162505	0.0190937	0.0178551	0.0181571	0.0193265	0.0186031	0.0163582	0.0190311	0.0180001	0.0177854	0.0200865	0.0197001	0.0191173	0.0172148	0.0184452	0.0176632	0.0178295	0.0177108	0.0177108	0.0177108	0.0171983	0.0182569	0.0186271	0.0195372	0.0174724	0.01873	0.0194825	0.0175672	0.0182236	0.0166073
Camponotus_humilior	0.15914	0.221805	0.168103	0.182796	0.169892	0.176344	0.169892	0.150538	0.165591	0.182796	0.165591		0.0165933	0.0193978	0.0183569	0.0171837	0.0167229	0.0168355	0.0111287	0.018026	0.0208486	0.0189339	0.0192564	0.0193616	0.0178791	0.0166511	0.018409	0.0184158	0.0170241	0.020366	0.0202084	0.021918	0.0168203	0.0184311	0.0180695	0.0183551	0.018533	0.018533	0.018533	0.0189542	0.0176159	0.0179584	0.0200218	0.0182278	0.0192166	0.0202074	0.0196132	0.018256	0.017234
Camponotus_hyatti	0.16129	0.210526	0.1875	0.163441	0.150538	0.182796	0.163441	0.182796	0.172043	0.141935	0.172043	0.182796		0.0195793	0.0168921	0.0175525	0.0169454	0.0162638	0.0160071	0.0168361	0.0193236	0.0178709	0.0191505	0.0203341	0.0181908	0.0175824	0.0167808	0.0188629	0.018238	0.0200192	0.0208489	0.0209608	0.0176956	0.0186229	0.018446	0.0198188	0.0188097	0.0188097	0.0188097	0.020402	0.0188946	0.0182968	0.0179992	0.0188379	0.0196753	0.0198431	0.0177782	0.0206562	0.0188087
Camponotus_tortuganus	0.176344	0.229323	0.206897	0.187097	0.187097	0.191398	0.169892	0.195699	0.191398	0.191398	0.182796	0.195699	0.193548		0.0182363	0.0186961	0.0197611	0.0178801	0.0191025	0.0173079	0.0223395	0.0189493	0.0114583	0.0211215	0.0183592	0.0207618	0.0212589	0.019509	0.0206016	0.0207865	0.0222164	0.0230516	0.0207705	0.0191975	0.0194485	0.0188594	0.0201753	0.0201753	0.0201753	0.0198294	0.0196004	0.0199114	0.0214896	0.0204815	0.0200903	0.0203233	0.0194489	0.0203848	0.0196972
Camponotus_japonicus	0.206452	0.210526	0.193966	0.182796	0.174194	0.208602	0.206452	0.180645	0.176344	0.126882	0.187097	0.193548	0.163441	0.202151		0.0174583	0.0181225	0.0154161	0.0190789	0.0173839	0.0194481	0.0174091	0.018196	0.0201401	0.019893	0.0186799	0.0190017	0.0193665	0.0206534	0.0206667	0.0197128	0.0214466	0.0187568	0.0186432	0.0195025	0.0201212	0.0207127	0.0207127	0.0207127	0.0192603	0.0193738	0.0195493	0.0194375	0.0185164	0.0201078	0.0196357	0.020309	0.0198221	0.0201207
Camponotus_klugii	0.184946	0.25188	0.170259	0.187097	0.167742	0.2	0.2	0.16129	0.172043	0.195699	0.182796	0.182796	0.176344	0.202151	0.178495		0.0161522	0.0181567	0.0165019	0.0180642	0.0201194	0.0190529	0.0185546	0.0197764	0.0191289	0.0179151	0.0182177	0.0208199	0.0193294	0.0203339	0.0205013	0.0196578	0.0197995	0.0190217	0.0178967	0.0209874	0.0202798	0.0202798	0.0202798	0.0192275	0.0188114	0.0192441	0.0193454	0.0192129	0.0195302	0.0189248	0.018914	0.0194188	0.0190036
Camponotus_irritans	0.146237	0.218045	0.103448	0.184946	0.163441	0.182796	0.165591	0.0752688	0.154839	0.180645	0.150538	0.156989	0.182796	0.189247	0.193548	0.169892		0.0168207	0.0166026	0.0168533	0.0214558	0.0199788	0.0184553	0.0203907	0.0186715	0.0190809	0.0181058	0.0191187	0.0184088	0.0207902	0.0200217	0.0203681	0.0173076	0.0189421	0.0180332	0.0195734	0.0187044	0.0187044	0.0187044	0.0175134	0.0174052	0.0183336	0.0196047	0.0175436	0.018512	0.019112	0.0177482	0.0196848	0.0176722
Camponotus_ligniperdus	0.172043	0.180451	0.170259	0.163441	0.146237	0.174194	0.156989	0.16129	0.152688	0.0817204	0.163441	0.167742	0.146237	0.163441	0.129032	0.189247	0.165591		0.016496	0.0145821	0.0209627	0.0176626	0.0173439	0.020351	0.0190391	0.0187695	0.0183775	0.0188884	0.0195336	0.0194454	0.0197466	0.0203203	0.0178789	0.0182356	0.0190488	0.0194278	0.0203418	0.0203418	0.0203418	0.0193063	0.0185013	0.0181485	0.018026	0.0190513	0.0188146	0.0193893	0.0197762	0.0205299	0.0191619
Camponotus_microsenicus	0.135484	0.203008	0.168103	0.176344	0.152688	0.165591	0.131183	0.154839	0.144086	0.178495	0.148387	0.0774194	0.165591	0.195699	0.202151	0.178495	0.154839	0.167742		0.01752	0.0195567	0.0179367	0.0181867	0.0189152	0.0187857	0.0166942	0.01682	0.0196109	0.0162612	0.0198758	0.0198752	0.0199146	0.0161733	0.0180463	0.017885	0.0169026	0.0173172	0.0173172	0.0173172	0.0191214	0.0173739	0.0185114	0.0186027	0.0171973	0.018866	0.0199873	0.0176767	0.0178344	0.0174706
Camponotus_quercicola	0.174194	0.18797	0.185345	0.178495	0.144086	0.184946	0.174194	0.167742	0.165591	0.116129	0.15914	0.187097	0.154839	0.176344	0.148387	0.189247	0.169892	0.111828	0.191398		0.0186919	0.0187867	0.0180412	0.0196329	0.0199059	0.0185408	0.0178331	0.0186337	0.0192417	0.020039	0.0210378	0.0204774	0.0178721	0.0184432	0.017969	0.018576	0.0194752	0.0194752	0.0194752	0.0202639	0.0191363	0.0179428	0.0196583	0.0187209	0.0205807	0.0203357	0.0199654	0.0194768	0.0189735
Camponotus_semitestaceus	0.183486	0.191729	0.214724	0.186544	0.159021	0.186544	0.183486	0.204893	0.168196	0.168196	0.152905	0.192661	0.152905	0.217125	0.16208	0.192661	0.204893	0.174312	0.180428	0.143731		0.0213674	0.0227218	0.024218	0.0214959	0.0205539	0.0227682	0.0213663	0.023963	0.0251806	0.0239747	0.0227529	0.0223087	0.0234332	0.0228601	0.024521	0.0233153	0.0233153	0.0233153	0.0226793	0.0230952	0.0227359	0.0231824	0.0231604	0.022426	0.0231245	0.0225952	0.0249186	0.0221783
Camponotus_sericeus	0.156989	0.203008	0.178879	0.2	0.178495	0.165591	0.169892	0.176344	0.169892	0.176344	0.16129	0.193548	0.191398	0.195699	0.193548	0.212903	0.191398	0.184946	0.180645	0.193548	0.198777		0.0192596	0.0211081	0.0188156	0.0178207	0.018917	0.0191077	0.0191613	0.0216111	0.0210092	0.021154	0.0180536	0.018148	0.0184951	0.0183092	0.0189142	0.0189142	0.0189142	0.0201646	0.0198679	0.0213111	0.0189998	0.0183466	0.0197469	0.0207419	0.018307	0.0191279	0.01864
Camponotus_variegatus	0.165591	0.210526	0.196121	0.169892	0.176344	0.176344	0.154839	0.187097	0.172043	0.184946	0.180645	0.178495	0.195699	0.0623656	0.208602	0.197849	0.169892	0.148387	0.182796	0.184946	0.207951	0.187097		0.0207935	0.0187135	0.0209597	0.0204816	0.0193735	0.0201367	0.0212265	0.0219497	0.0221252	0.0200253	0.0180372	0.0189005	0.0190666	0.0190293	0.0190293	0.0190293	0.0193441	0.018491	0.0195351	0.0203677	0.0192987	0.0192634	0.0192893	0.0187039	0.0200322	0.0189812
Polyrhachis_abbreviata	0.193548	0.221805	0.219828	0.217204	0.215054	0.223656	0.210753	0.245161	0.191398	0.212903	0.197849	0.191398	0.230108	0.227957	0.230108	0.223656	0.223656	0.2	0.187097	0.227957	0.220183	0.206452	0.217204		0.0177835	0.0183574	0.0186937	0.0191676	0.0203238	0.0209006	0.019755	0.021174	0.0198125	0.0212711	0.0198604	0.019692	0.0190939	0.0190939	0.0190939	0.02011	0.0206052	0.0211873	0.0205577	0.0196058	0.0204408	0.0199664	0.0191429	0.0191184	0.0197062
Polyrhachis_abdominalis	0.191398	0.225564	0.226293	0.195699	0.191398	0.178495	0.180645	0.219355	0.174194	0.191398	0.187097	0.187097	0.187097	0.212903	0.208602	0.217204	0.193548	0.195699	0.197849	0.208602	0.195719	0.2	0.195699	0.15914		0.0172174	0.0155599	0.0192077	0.0191501	0.0216618	0.0213591	0.0215272	0.0182999	0.018634	0.018218	0.019335	0.0191227	0.0191227	0.0191227	0.019391	0.0195356	0.0201954	0.0190634	0.0200306	0.019838	0.0200131	0.0169819	0.0199838	0.0197483
Polyrhachis_ammon	0.148387	0.199248	0.200431	0.165591	0.180645	0.174194	0.150538	0.2	0.15914	0.189247	0.154839	0.163441	0.184946	0.206452	0.215054	0.206452	0.2	0.182796	0.144086	0.202151	0.174312	0.184946	0.204301	0.165591	0.154839		0.0157618	0.0178447	0.0173002	0.0201224	0.0189258	0.0199257	0.0173103	0.0179624	0.0181382	0.0178664	0.017457	0.017457	0.017457	0.016669	0.0157025	0.0194137	0.0187326	0.0177759	0.0183426	0.0195671	0.0182471	0.0184426	0.0170132
Polyrhachis_flavibasis	0.156989	0.206767	0.19181	0.165591	0.165591	0.182796	0.163441	0.193548	0.15914	0.163441	0.182796	0.182796	0.16129	0.217204	0.217204	0.210753	0.187097	0.176344	0.174194	0.172043	0.195719	0.193548	0.195699	0.176344	0.133333	0.129032		0.0186922	0.0186218	0.0209985	0.0198089	0.0218473	0.0171355	0.0179242	0.0178407	0.0181813	0.0179004	0.0179004	0.0179004	0.0189715	0.0175238	0.0193639	0.0183522	0.018787	0.0200939	0.0202481	0.0189638	0.0201531	0.0181891
Opisthopsis_haddoni	0.165591	0.210526	0.189655	0.195699	0.184946	0.167742	0.182796	0.189247	0.182796	0.215054	0.167742	0.187097	0.195699	0.221505	0.219355	0.217204	0.176344	0.206452	0.182796	0.204301	0.220183	0.172043	0.212903	0.212903	0.189247	0.167742	0.165591		0.0187503	0.0201589	0.0175735	0.0200019	0.0182022	0.0181601	0.018856	0.0192147	0.0187847	0.0187847	0.0187847	0.0183913	0.0176992	0.0181096	0.0185577	0.0169073	0.0193419	0.0191713	0.0185903	0.0196622	0.0195213
Colobopsis_aruensis	0.16129	0.236842	0.193966	0.180645	0.180645	0.169892	0.169892	0.182796	0.180645	0.195699	0.16129	0.163441	0.191398	0.204301	0.234409	0.215054	0.180645	0.197849	0.174194	0.208602	0.220183	0.169892	0.191398	0.225806	0.195699	0.172043	0.193548	0.187097		0.0196405	0.0184509	0.0195858	0.014916	0.0194588	0.0180892	0.0162045	0.0168176	0.0168176	0.0168176	0.0185217	0.0179096	0.0187582	0.019096	0.0190887	0.0192163	0.0192065	0.019129	0.0199687	0.0198663
Colobopsis_badia	0.219355	0.225564	0.232759	0.204301	0.204301	0.215054	0.236559	0.234409	0.208602	0.189247	0.195699	0.210753	0.219355	0.232258	0.24086	0.23871	0.232258	0.202151	0.208602	0.208602	0.229358	0.232258	0.232258	0.225806	0.24086	0.202151	0.223656	0.202151	0.206452		0.0130581	0.0140686	0.0201406	0.0198007	0.0185304	0.0197353	0.0194532	0.0194532	0.0194532	0.0205926	0.0203004	0.0200409	0.0185911	0.0207477	0.020691	0.0198774	0.0198768	0.020673	0.0199262
Colobopsis_cylindrica	0.217204	0.240602	0.239224	0.206452	0.210753	0.215054	0.230108	0.236559	0.206452	0.215054	0.195699	0.215054	0.232258	0.249462	0.221505	0.258065	0.223656	0.212903	0.225806	0.227957	0.238532	0.223656	0.24086	0.230108	0.230108	0.206452	0.225806	0.197849	0.193548	0.083871		0.014708	0.0191744	0.019224	0.0190518	0.0202832	0.0191046	0.0191046	0.0191046	0.0198176	0.0193075	0.0198107	0.0191805	0.0211952	0.0212641	0.020114	0.0196457	0.0213412	0.0213479
Colobopsis_explodens	0.221505	0.24812	0.239224	0.227957	0.230108	0.206452	0.210753	0.234409	0.221505	0.217204	0.2	0.230108	0.230108	0.24086	0.253763	0.247312	0.223656	0.210753	0.217204	0.215054	0.235474	0.230108	0.232258	0.247312	0.23871	0.193548	0.234409	0.212903	0.202151	0.0989247	0.0967742		0.0198432	0.0195273	0.0182527	0.0199438	0.0197453	0.0197453	0.0197453	0.0204877	0.0189335	0.0203911	0.0200608	0.0205618	0.0194452	0.0188885	0.01922	0.0211292	0.0209319
Colobopsis_gasseri	0.156989	0.229323	0.170259	0.176344	0.187097	0.189247	0.156989	0.172043	0.16129	0.15914	0.146237	0.169892	0.174194	0.204301	0.197849	0.221505	0.15914	0.174194	0.167742	0.191398	0.207951	0.174194	0.187097	0.208602	0.189247	0.152688	0.156989	0.184946	0.124731	0.208602	0.191398	0.195699		0.0181328	0.0176699	0.0163342	0.0171969	0.0171969	0.0171969	0.0182157	0.0172994	0.0203958	0.0177916	0.0187929	0.0194114	0.0190548	0.0178948	0.0207511	0.0199231
Colobopsis_papago	0.217204	0.255639	0.219828	0.215054	0.215054	0.191398	0.206452	0.232258	0.208602	0.204301	0.195699	0.236559	0.206452	0.232258	0.232258	0.23871	0.225806	0.219355	0.215054	0.227957	0.247706	0.212903	0.232258	0.24086	0.219355	0.2	0.191398	0.219355	0.243011	0.232258	0.227957	0.215054	0.191398		0.0181926	0.0195978	0.0183145	0.0183145	0.0183145	0.0189836	0.0182123	0.018715	0.018545	0.0195312	0.0191273	0.0192678	0.019514	0.021223	0.0185457
Colobopsis_truncatus	0.189247	0.214286	0.213362	0.197849	0.182796	0.189247	0.174194	0.206452	0.189247	0.187097	0.182796	0.215054	0.206452	0.212903	0.236559	0.217204	0.191398	0.204301	0.193548	0.204301	0.214067	0.197849	0.197849	0.217204	0.212903	0.167742	0.174194	0.212903	0.176344	0.195699	0.2	0.180645	0.165591	0.167742		0.0181968	0.0176997	0.0176997	0.0176997	0.0180335	0.0173805	0.0179841	0.0184525	0.0188669	0.0192482	0.0188828	0.0175187	0.0178358	0.0184111
Colobopsis_vitrea	0.182796	0.24812	0.221983	0.219355	0.210753	0.204301	0.191398	0.221505	0.204301	0.208602	0.189247	0.215054	0.210753	0.2	0.23871	0.234409	0.215054	0.206452	0.195699	0.202151	0.211009	0.191398	0.212903	0.206452	0.2	0.184946	0.178495	0.193548	0.15914	0.212903	0.219355	0.221505	0.156989	0.212903	0.180645		0.0123984	0.0123984	0.0123984	0.020059	0.019142	0.0194611	0.0184384	0.0192907	0.0190141	0.0193991	0.0188709	0.0188391	0.0186222
Colobopsis minus GDGQ (Lco1490)	0.174194	0.236842	0.219828	0.219355	0.215054	0.197849	0.174194	0.210753	0.2	0.217204	0.163441	0.197849	0.208602	0.206452	0.243011	0.232258	0.195699	0.217204	0.184946	0.225806	0.198777	0.2	0.195699	0.210753	0.195699	0.172043	0.176344	0.169892	0.167742	0.197849	0.204301	0.208602	0.156989	0.204301	0.191398	0.088172		0	0	0.0190684	0.0178154	0.0190664	0.018125	0.0181478	0.0189238	0.0184597	0.0184691	0.0186055	0.0166004
Colobopsis minus GDGQ (Hco2198)	0.174194	0.236842	0.219828	0.219355	0.215054	0.197849	0.174194	0.210753	0.2	0.217204	0.163441	0.197849	0.208602	0.206452	0.243011	0.232258	0.195699	0.217204	0.184946	0.225806	0.198777	0.2	0.195699	0.210753	0.195699	0.172043	0.176344	0.169892	0.167742	0.197849	0.204301	0.208602	0.156989	0.204301	0.191398	0.088172	0		0	0.0190684	0.0178154	0.0190664	0.018125	0.0181478	0.0189238	0.0184597	0.0184691	0.0186055	0.0166004
Colobopsis minus GDTQ (Hco2198)	0.174194	0.236842	0.219828	0.219355	0.215054	0.197849	0.174194	0.210753	0.2	0.217204	0.163441	0.197849	0.208602	0.206452	0.243011	0.232258	0.195699	0.217204	0.184946	0.225806	0.198777	0.2	0.195699	0.210753	0.195699	0.172043	0.176344	0.169892	0.167742	0.197849	0.204301	0.208602	0.156989	0.204301	0.191398	0.088172	0	0		0.0190684	0.0178154	0.0190664	0.018125	0.0181478	0.0189238	0.0184597	0.0184691	0.0186055	0.0166004
Formica_aquilonia	0.174194	0.225564	0.202586	0.202151	0.202151	0.184946	0.182796	0.180645	0.191398	0.2	0.167742	0.208602	0.230108	0.221505	0.217204	0.223656	0.191398	0.204301	0.193548	0.234409	0.229358	0.219355	0.219355	0.221505	0.221505	0.16129	0.182796	0.184946	0.210753	0.208602	0.206452	0.212903	0.167742	0.210753	0.195699	0.208602	0.184946	0.184946	0.184946		0.0111582	0.0193375	0.0182335	0.0168867	0.0177159	0.0183999	0.0177266	0.0186351	0.0167523
Formica_candida	0.156989	0.229323	0.204741	0.184946	0.189247	0.187097	0.178495	0.178495	0.187097	0.195699	0.182796	0.195699	0.217204	0.236559	0.223656	0.223656	0.187097	0.210753	0.172043	0.221505	0.217125	0.208602	0.219355	0.227957	0.215054	0.16129	0.15914	0.174194	0.187097	0.212903	0.210753	0.204301	0.163441	0.210753	0.174194	0.184946	0.180645	0.180645	0.180645	0.0623656		0.0190786	0.0177946	0.0175302	0.0183637	0.0189183	0.0173906	0.0184913	0.0173322
Agraulomyrmex_sp.	0.180645	0.214286	0.200431	0.223656	0.197849	0.210753	0.176344	0.193548	0.206452	0.215054	0.187097	0.191398	0.206452	0.232258	0.24086	0.221505	0.184946	0.191398	0.184946	0.204301	0.217125	0.221505	0.230108	0.225806	0.227957	0.187097	0.180645	0.167742	0.197849	0.232258	0.234409	0.223656	0.191398	0.227957	0.227957	0.195699	0.187097	0.187097	0.187097	0.191398	0.187097		0.0194867	0.0177004	0.018129	0.0193236	0.0194119	0.0192351	0.0174304
Lepisiota_canescens	0.184946	0.236842	0.209052	0.223656	0.202151	0.180645	0.208602	0.212903	0.219355	0.204301	0.2	0.202151	0.212903	0.262366	0.251613	0.219355	0.206452	0.210753	0.2	0.221505	0.223242	0.178495	0.251613	0.210753	0.202151	0.195699	0.204301	0.193548	0.2	0.204301	0.210753	0.217204	0.184946	0.236559	0.223656	0.204301	0.206452	0.206452	0.206452	0.204301	0.197849	0.197849		0.0174162	0.0171789	0.0171189	0.0165896	0.0190121	0.0195159
Lepisiota_frauenfeldi	0.193548	0.244361	0.196121	0.208602	0.215054	0.172043	0.210753	0.189247	0.2	0.202151	0.182796	0.191398	0.230108	0.227957	0.225806	0.223656	0.180645	0.202151	0.193548	0.221505	0.2263	0.180645	0.210753	0.2	0.2	0.184946	0.195699	0.174194	0.202151	0.227957	0.230108	0.232258	0.195699	0.234409	0.212903	0.202151	0.187097	0.187097	0.187097	0.156989	0.156989	0.180645	0.141935		0.0162309	0.0183263	0.0178666	0.0175512	0.0170108
Plagiolepis_alluaudi	0.187097	0.233083	0.217672	0.208602	0.217204	0.189247	0.210753	0.206452	0.212903	0.215054	0.2	0.225806	0.221505	0.245161	0.232258	0.227957	0.195699	0.217204	0.225806	0.225806	0.220183	0.195699	0.23871	0.223656	0.208602	0.202151	0.217204	0.2	0.197849	0.223656	0.223656	0.221505	0.204301	0.251613	0.212903	0.210753	0.206452	0.206452	0.206452	0.156989	0.163441	0.189247	0.178495	0.156989		0.0136372	0.0171495	0.0179997	0.01681
Plagiolepis_madecassa	0.197849	0.24812	0.234914	0.221505	0.210753	0.195699	0.187097	0.227957	0.219355	0.223656	0.221505	0.234409	0.225806	0.245161	0.232258	0.219355	0.215054	0.210753	0.225806	0.232258	0.229358	0.208602	0.230108	0.215054	0.217204	0.202151	0.215054	0.204301	0.204301	0.221505	0.210753	0.202151	0.202151	0.268817	0.230108	0.217204	0.210753	0.210753	0.210753	0.189247	0.184946	0.182796	0.174194	0.193548	0.0989247		0.0160587	0.0189665	0.0185439
Plagiolepis_pygmaea	0.176344	0.233083	0.215517	0.193548	0.195699	0.191398	0.195699	0.202151	0.217204	0.219355	0.180645	0.210753	0.191398	0.217204	0.255914	0.212903	0.197849	0.223656	0.189247	0.221505	0.220183	0.202151	0.204301	0.221505	0.204301	0.189247	0.180645	0.182796	0.197849	0.208602	0.215054	0.215054	0.176344	0.232258	0.182796	0.197849	0.202151	0.202151	0.202151	0.156989	0.146237	0.187097	0.163441	0.152688	0.174194	0.176344		0.0181481	0.0179011
Nylanderia_bourbonica	0.187097	0.218045	0.215517	0.215054	0.212903	0.212903	0.204301	0.210753	0.206452	0.234409	0.187097	0.202151	0.234409	0.227957	0.23871	0.236559	0.204301	0.232258	0.193548	0.221505	0.238532	0.202151	0.215054	0.210753	0.230108	0.2	0.204301	0.195699	0.206452	0.230108	0.251613	0.223656	0.210753	0.249462	0.197849	0.212903	0.202151	0.202151	0.202151	0.174194	0.167742	0.204301	0.202151	0.156989	0.187097	0.215054	0.178495		0.014892
Nylanderia_glabrior	0.163441	0.221805	0.202586	0.189247	0.217204	0.187097	0.187097	0.187097	0.180645	0.208602	0.16129	0.184946	0.2	0.225806	0.24086	0.225806	0.180645	0.212903	0.176344	0.219355	0.223242	0.191398	0.215054	0.219355	0.225806	0.169892	0.172043	0.189247	0.2	0.225806	0.247312	0.210753	0.197849	0.197849	0.193548	0.2	0.189247	0.189247	0.189247	0.150538	0.152688	0.169892	0.187097	0.167742	0.163441	0.210753	0.184946	0.0989247
Paraparatrechina_lecamopteridis	0.169892	0.210526	0.19181	0.187097	0.2	0.184946	0.182796	0.178495	0.189247	0.210753	0.174194	0.191398	0.210753	0.187097	0.243011	0.223656	0.172043	0.210753	0.163441	0.202151	0.229358	0.195699	0.191398	0.230108	0.212903	0.176344	0.189247	0.176344	0.176344	0.225806	0.227957	0.2	0.180645	0.225806	0.193548	0.189247	0.184946	0.184946	0.184946	0.169892	0.156989	0.163441	0.184946	0.176344	0.189247	0.215054	0.174194	0.150538	0.124731
Myrmelachista_catharinae	0.204301	0.225564	0.221983	0.215054	0.204301	0.195699	0.206452	0.204301	0.217204	0.202151	0.172043	0.193548	0.195699	0.234409	0.234409	0.245161	0.180645	0.204301	0.189247	0.227957	0.220183	0.212903	0.225806	0.245161	0.23871	0.195699	0.208602	0.191398	0.182796	0.202151	0.208602	0.195699	0.178495	0.208602	0.2	0.208602	0.180645	0.180645	0.180645	0.167742	0.172043	0.180645	0.182796	0.167742	0.180645	0.197849	0.193548	0.167742	0.137634
Myrmelachista_nigrocotea	0.178495	0.240602	0.219828	0.230108	0.230108	0.197849	0.212903	0.204301	0.236559	0.208602	0.193548	0.189247	0.23871	0.230108	0.249462	0.245161	0.197849	0.230108	0.191398	0.227957	0.253823	0.212903	0.221505	0.232258	0.247312	0.184946	0.221505	0.195699	0.189247	0.221505	0.232258	0.223656	0.202151	0.247312	0.206452	0.215054	0.2	0.2	0.2	0.15914	0.154839	0.191398	0.195699	0.178495	0.193548	0.217204	0.189247	0.169892	0.154839
[truncated: 3 more columns]
